# Supplementary material for: Differential impact of ubiquitous and muscle dynamin 2 isoforms in muscle physiology and centronuclear myopathy
Source: Nat Commun. 2022 Nov 11;13:6849. doi: 10.1038/s41467-022-34490-4 (PMC9652393; doi:10.1038/s41467-022-34490-4)
Supplement: Supplementary file 8 — Source Data [file 41467_2022_34490_MOESM8_ESM.xlsx]

## Sheet: Fig.1
1b
E18.5		2 wks		7 wks
Ub-DNM2	M-DNM2	Ub-DNM2	M-DNM2	Ub-DNM2	M-DNM2
64.05	20.34	63.39	38.16	56.13	40.15
78.74	26.51	56.4	47.78	53.75	52.94
82.46	21.11	51.28	42.57	37.91	55.5
89.13	17.83	28.73	51.68	55.91	55.91
1c- Unit, Fragments Per Kilobase Million
E18.5	2w	7w
2.3986	7.54951	7.69177
3.12548	9.45173	10.1417
2.48896	8.42035	10.6312
2.10162	10.2238	9.13891
1d
TA	1	1	1
Gastro	0.774	0.828	0.681
Soleus	0.84	0.898	0.927
Diaphragm	1.21	1.017	1.022
Heart	0.594	0.53	0.45
Trachea	0.325	0.411	0.297
Testis	0.002	0.002	0.002
Kidney	0	0	0
Liver	0	0.001	0
1e
M-DNM2
TA	1	1	1
Gastro	0.672672	0.758125	0.991493
Soleus	0.42517	0.368706	0.542089
Diaphragm	0.280228	0.837478	0.688447
Heart	0.226413	0.408209	0.279285
Trachea	0.0942932	0.046987	0.150645
Testis	0.0190653	0.087382	0.066129
Kidney	0.0168828	-	0.017235
Liver	0.0296144	0.045013	0.063255
UB-DNM2
TA	1	1	1
Gastro	1.06666	0.602781	0.61828
Soleus	1.13261	0.79183	1.02102
Diaphragm	1.92689	1.21803	1.92418
Heart	1.72421	1.02443	1.34129
Trachea	-	0.803246	1.34371
Testis	4.4707	2.84971	4.64269
Kidney	0.402331	0.387776	-
Liver	2.52335	1.18337	2.21846

## Sheet: Fig.2
2b
WT	Dnm2ex12b-/- male
0.855095	1.44628
0.973398	1.37003
0.964931	1.34152
1.20658	1.26467
	1.14589
2c
Pan-Dnm2		M-Dnm2		Ub-Dnm2
WT	Dnm2ex12b-/-	WT	Dnm2ex12b-/-	WT	Dnm2ex12b-/-
0.872	1.107	0.901	0	0.984	3.023
0.879	1.203	0.965	0	0.828	3.303
1.132	1.323	1.073	0	1.089	2.743
1.082	1.103	1.038	0	1.134	2.743
1.065	1.166	1.033	0	0.993	2.955
	1.11		0		2.825
2e
Age (weeks)	WT males (grams)									Dnm2ex12b-/- males (grams)							WT females (grams)						Dnm2ex12b-/- females (grams)
4		13.9	14.3	16.2	16.2	17.3	17.4	12.9	14.3		12.6	15.2	14.6	17.2	14.5	12.7	12.4	10.8	14	15.7	15.1	13.9	14.9	15.3	13.2	12.8	14.3	14.2
5	18.5	16.6	17	19.9	19.7	20.6	19.8	14.8	17.5	13.1	15.7	19.5	17.9	18.8	17.3	15.8	15.2	13.6	15.9	17	17	14.6	15.3	16.3	15.4	15.2	17.6	16.5
8	22.8	20.6	22.2	24	23.2	24.2	25.9	24.2	24.1	21.1	20.9	22.7	22.4	23.9	23.7	22.8	17.8	16.5	17.5	18	19.7	18.2	18.5	21.2	18	18.1	18.1	18.1
12	28.7	25.6	27.5	31.1	29.2	27.3	31.9	25.6	26.6	27.6	25.2	26.5	24.7	28.2	27.1	24.7	20	19.6	22.6	21.7	25.4	19.7	19.8	22.7	20.3	21.7	23.2	22.1
16	31.6	25.7	29.6	35.2	32.5	31.8	33.7	27.2	30.7	30.5	25.8	29	27.9	32.2	30.2	27.6	21.9	21.1	22.1	23.3	24.8	20.3	21	25.6	20.6	22.5	22.8	25.2
32	32.5	31.2	34	43.5	40	40	46	33.8	36.4	32.8	30.8	36.2	34	39	36.8	32.7	24.6	26.7	27	27.6	27.8	23.15	23.4	27.8	24.7	26.5	28	32
2f- Unit, mN/mm2 (millinewton/square millimeter)
Frequency (Hz)	WT male								Dnm2ex12b-/- male
2	123.81	93.7382	90.6277	80.9979	83.1552	87.773	97.316	84.4989	50.3712	68.4605	81.01	77.1546	77.3786	84.5055	79.6426	110.37	71.0431
10	120.989	92.2818	89.4516	78.3973	80.9604	84.9549	95.4355	84.8459	53.397	67.2055	79.9386	80.0573	77.5372	87.954	81.6898	111.213	71.357
20	154.291	107.342	99.1559	91.3395	96.4612	107.634	109.783	122.295	69.8899	79.4276	89.7646	104.264	92.3567	105.887	113.174	122.599	84.669
40	235.163	214.378	192.435	198.708	183.708	227.812	205.134	205.521	158.352	143.587	191.394	203.202	205.422	203.581	227.811	221.986	174.561
50	249.956	263.555	227.126	246.094	224.528	280.911	243.449	228.015	186.27	174.654	229.411	226.14	235.102	224.426	260.719	248.325	202.977
75	264.211	297.323	251.383	282.625	259.751	331.671	274.144	243.8	217.444	203.445	262.371	258.15	261.395	242.917	287.317	279.683	231.93
100	268.096	309.816	257.767	292.774	268.924	350.3	284.104	248.008	228.946	213.519	273.74	269.491	269.314	243.093	293.643	288.674	242.285
125	265.68	313.185	236.091	295.49	273.097	344.67	285.719	247	227.936	217.869	277.927	272.527	271.704	243.263	292.274	291.164	246.275
150	262.499	313.603	242.836	294.315	274.286	297.877	284.125	241.286	224.168	221.542	278.524	271.654	269.28	239.881	285.545	289.86	246.728
175	259.206	311.095	239.817	289.835	272.11	297.622	279.348	232.914	219.063	219.596	278.013	265.907	265.772	235.45	273.217	284.802	243.972
200	256.221	308.605	231.385	282.756	267.79	288.338	272.295	226.104	217.198	217.792	275.877	262.004	260.356	229.608	258.855	279.12	241.609
2f right: maximal force (mN/mm2 )
WT	Dnm2ex12b-/-
268.09	228.94
313.6	221.54
257.77	278.52
295.49	272.53
274.29	271.7
350.3	243.26
285.72	293.64
248.01	291.16

## Sheet: Fig.3
3a
Source data in Supplementary Table 4
3b
Survival (weeks)
Mtm1-/y (n=23)	6	6	8	5	5	9	5	11	10	18	16	7	10	7	5	12	13	6	11	8	11	5	5
Mtm1-/yDnm2ex12b+/- (n=8)	6	5	6	5	5	5	5	5
3c
Pan-Dnm2
WT	1.528	1.004	0.927	0.703
Dnm2ex12b-/-	1.082	0.905	1.722
Mtm1-/y	1.08	1.375	1.212	1.004	0.689
Mtm1-/yDnm2ex12b+/-	0.829	0.961	0.805	1.004	1.126	0.798
Ub-Dnm2
WT	1.472	0.878	0.871	0.889
Dnm2ex12b+/-	0.493	0.476	0.712
Mtm1-/y	1.176	1.449	1.261	1.039	0.741
Mtm1-/yDnm2ex12b+/-	0.39	0.469	0.464	0.562	0.593	0.43
M-Dnm2
WT	1.593	1.07	0.853	0.688
Dnm2ex12b+/-	1.86	1.66	2.499
Mtm1-/y	0.838	0.834	0.968	0.966	0.716
Mtm1-/yDnm2ex12b+/-	1.286	1.33	1.385	1.598	1.864	1.192
3d
pan-DNM2
WT	1.11786	0.88214	1.20132	0.875355	0.92333	0.911819	1.01248	1.0757
Dnm2ex12b+/-	1.08228	0.614352	1.20165	0.981501
Mtm1-/y	1.20207	1.4904	1.20207	1.4904	1.73422
Mtm1-/yDnm2ex12b+/-	1.91595	2.30304	1.44755	1.84282	1.94006
M-DNM2
WT	0.86513	1.13487	1.03732	0.9934	0.969285	0.936193	1.13438	0.929429
Dnm2ex12b+/-	0.432045	0.433187	0.381783	0.369045
Mtm1-/y	1.04057	1.11326	1.07785	1.21219	1.10996
Mtm1-/yDnm2ex12b+/-	0.343749	0.303871	0.261716	0.436556	0.378524
3e- BW (grams)
WT	18.15	19.4	15.18	18.6	13.21	19.23	15.8	22.7
Dnm2ex12b+/-	20.59	21.13	16.19	14.3	20.36
Mtm1-/y	16.89	15.96	16.2	13.42	13.4	13.7	18.1	12.32	10.86
Mtm1-/yDnm2ex12b+/-	8.68	8.51	11.4	9.89	8.01	7.69	7.48
3f- hanging time (seconds)
WT	60	60	60	55.3	60
Dnm2ex12b-/-	60	60	56.7	60
Mtm1-/y	22	40	5.3	6	28.7	9.7	50
Mtm1-/yDnm2ex12b+/-	0	0	0	1	0	0	0
3g
WT	0	0	0	0	0	0
Dnm2ex12b-/-	0	0	0	0
Mtm1-/y	2	2	2.5	2	2	2
Mtm1-/yDnm2ex12b+/-	6	5.5	3.5	5.5	6	6	6
3j
MinFeret (micrometer, µm)	WT					Dnm2ex12b+/-				Mtm1-/y					Mtm1-/yDnm2ex12b+/-
0-5	0	0	0	0	0	0	0	0	0	0	0	0	0	0	0	0	0	0
5-10	0	0	0.06	0	0	0	0	0	0	0.76	0.27	0.74	3.58	1.65	6.33	6.91	8.33	1.35
10-15	0.68	0.27	1.17	0.4	0.71	0.83	0.06	0.9	0.07	14.14	13.47	19.17	39.06	28.02	50.97	51.16	45.49	34.2
15-20	5.6	1.96	3.88	3.61	5.56	1.88	3.06	3.18	1.22	24.39	21.79	27.75	31.29	38.99	35.84	34.44	33.99	45.76
20-25	18.17	10.89	13.43	14.64	21.53	7.91	15.72	14.27	10.38	18.12	21.86	20.58	12.88	20.51	6.22	7.32	9.91	15.04
25-30	22.34	20.63	25.32	24.26	23.83	20.18	24.64	24.28	19.54	15.37	17.46	12.87	6.13	6.76	0.64	0.17	0.89	3.17
30-35	19.79	20.36	19.9	21.12	18.11	22.44	22.52	21.82	19.83	12.69	13.47	9.85	4.6	2.78	0	0	0.5	0.32
35-40	14.56	16.7	16.33	17.25	16.04	18.75	16.72	16.85	17.47	8.41	7.15	6.3	1.43	1.13	0	0	0.59	0.16
40-45	10.21	12.23	10.78	11.97	9.37	13.48	10.98	11.33	12.96	4.66	3.16	2.14	0.92	0.15	0	0	0.3	0
45-50	5.1	9.82	6.16	4.68	3.57	8.51	4.12	5.64	11.1	1.15	1.03	0.47	0.1	0	0	0	0	0
50-55	2.55	4.2	1.91	1.6	1.11	4.59	1.68	1.26	5.44	0.31	0.27	0.13	0	0	0	0	0	0
55-60	0.81	2.41	0.74	0.4	0.08	0.9	0.37	0.18	1.65	0	0	0	0	0	0	0	0	0
60-65	0.19	0.54	0.06	0.07	0	0.53	0	0.12	0.14	0	0	0	0	0	0	0	0	0
65-70	0	0	0.06	0	0.08	0	0.06	0.06	0.14	0	0	0	0	0	0	0	0	0
70-75	0	0	0.12	0	0	0	0	0.06	0.07	0	0.07	0	0	0	0	0	0	0
75-80	0	0	0.06	0	0	0	0	0.06	0	0	0	0	0	0	0	0	0	0
3k
WT	1.18233	0.13	0.68	0.33	0.56
Dnm2ex12b-/-	0.45	0.5	0.9	1.07
Mtm1-/y	2.29	2.96	4.69	2.66	3.9
Mtm1-/yDnm2ex12b+/-	4.17	3.83	3.9	3.77	3.48
3l
WT	0	0	0	0	0
Dnm2ex12b-/-	0	0	0	0
Mtm1-/y	18.96	20.67	33.84	37.59	31.38
Mtm1-/yDnm2ex12b+/-	58.3	42.1	42.5	42.6	46.21

## Sheet: Fig.4
4a
Pan-DNM2		M-DNM2
WT	Mtm1-/y	WT	Mtm1-/y
0.998947	1.43434	1.07078	0.960662
0.971423	1.40398	1.15137	1.10519
1.05231	1.28327	1.0001	1.14024
1.15841	1.21175	0.991701	0.957074
0.818914	1.26508	0.786046	1.16709
4b
Pan-Dnm2		M-Dnm2		Ub-Dnm2
WT	Mtm1-/y	WT	Mtm1-/y	WT	Mtm1-/y
0.799876	1.06432	0.827296	0.957966	0.781993	1.05998
1.16354	1.05218	1.02909	1.14957	1.21448	0.668659
1.23769	0.858532	1.11778	1.02601	1.0797	0.607191
0.981005	0.798469	1.16014	0.923642	1.1031	0.622816
0.884936	0.907232	0.905767	1.02427	0.884073	0.706156

## Sheet: Fig. 5
5a
EMPTY	Ub-DNM2	M-DNM2
0.890572	5.93601	2.73566
0.90348	4.49972	5.48593
1.20595	4.42749	4.97949
0.942863	4.33373	7.2097
0.924252	5.13324	4.75175
1.09268	4.19165	9.67726
1.04021	4.05147	8.32695
	5.85596	6.12409
5b- Specific force (mN/mm2 (millinewton/square millimeter))
EMPTY	Ub-DNM2	M-DNM2
223.94	64.18	131.75
243.57	151.79	183.59
214.69	83.34	142.13
274.03	125.79	138.93
220.93	153.26	164.74
236.6	71.76	100.2
251.45	43.65
227.81	90.63
215.03
232.14
228.42
243.46
230.55
5c
MinFeret (µm)	EMPTY							Ub-DNM2							M-DNM2
0-5	0	0	0	0	0	0	0	0	0	0	0	0	0	0	0	0	0	0	0
5-10	0	0	0.07	0	0	0	0	0.09	0.46	0.3	0.34	0	0.16	1.01	0.3	0.14	0	0	0
10-15	1.66	1.23	0.15	0.91	0.5	1	1.18	7.22	12.76	9.31	9.58	6.31	5.52	14.49	6.17	5.17	3.24	5.52	4.13
15-20	8.58	5.31	4.91	4.26	4.43	8.2	9.58	16.94	23.6	17.62	18.14	12.19	13.08	21.6	17.47	13.24	12.1	18.31	19.1
20-25	16.33	13.02	16.75	15.59	17.55	17.35	16.8	25.74	20.75	17.33	18.56	14.61	15.6	17.77	26.39	27.17	24.28	27.62	30.55
25-30	18.59	20.6	23.01	20.76	22.8	21.18	22.53	21.39	14.88	18.02	15.65	22.39	18.05	16.57	25.2	26.34	27.95	20.74	26.94
30-35	15.27	18.65	19.88	18.22	18.74	19.06	17.27	15.37	10.93	13.56	13.09	16.59	16.86	11.6	16.95	15.24	19.38	13.57	12.82
35-40	12.42	16.45	16.01	15.23	14.49	14.04	13.42	8.15	8.54	9.41	9.67	13.57	13.08	7.58	5.13	7.17	7.64	8.53	3.18
40-45	10.08	13.86	10.42	12.06	11.06	10.27	11.07	3.7	4.13	8.32	7.27	8.04	8.83	5.03	1.93	3.66	3.46	3.1	1.38
45-50	8.43	6.8	6.11	8.34	6.62	6.02	4.87	1.02	2.57	3.17	3.85	3.98	4.89	2.82	0.3	1.38	1.3	1.65	0.95
50-55	4.14	2.98	2.38	3.35	2.81	2.01	2.51	0.28	1.29	2.08	2.48	1.73	2.99	1.14	0.15	0.34	0.36	0.78	0.77
55-60	2.26	0.71	0.15	1.27	0.87	0.65	0.55	0.09	0.09	0.5	1.11	0.52	0.79	0.34	0	0.14	0.29	0.19	0.17
60-65	1.5	0.19	0.07	0	0.12	0.18	0.24	0	0	0.2	0.26	0.09	0.16	0	0	0	0	0	0
65-70	0.53	0.06	0	0	0	0.06	0	0	0	0.1	0	0	0	0	0	0	0	0	0
70-75	0.15	0.13	0	0	0	0	0	0	0	0	0	0	0	0	0	0	0	0	0
75-80	0.08	0	0.07	0	0	0	0	0	0	0.1	0	0	0	0.07	0	0	0	0	0
5e-f
	EMPTY							Ub-DNM2							M-DNM2
Centralized (1)	0.580046	1.97905	1.42857	0.752823	0.870647	0.59	0.858034	22.7053	47.5499	40.4553	53.2258	34.8141	38.7363	45.122	2.82903	2.36613	1.89873	1.49254	1.94647
Internalized (2)	0.580046	0.698487	0.47619	1.00376	0.435323	0.47	0.624025	8.21256	10.7078	14.0105	16.7742	16.5005	18.956	19.1796	1.72202	2.24159	2.21519	3.23383	1.94647
Pheriphery (3)	98.8399	97.3225	98.0952	98.2434	98.694	98.94	98.5179	69.0821	41.7423	45.5342	30	48.6854	42.3077	35.6984	95.449	95.3923	95.8861	95.2736	96.1071
% mislocalized nuclei	1.16009	2.67753	1.90476	1.75659	1.30597	1.06	1.48206	30.9179	58.2577	54.4658	70	51.3146	57.6923	64.3016	4.55105	4.60772	4.11392	4.72637	3.89294
5g
EMPTY	Ub-DNM2	M-DNM2
0	0.322	7.38007
0	0	13.2005
0	0	11.7089
0	0	9.70149
0	0.453	10.8272
	1.374
	0

## Sheet: Fig.6
3e
CHC
EMPTY	Ub-DNM2	M-DNM2
0.933145	4.5411	1.56815
1.18908	9.15544	3.1541
0.877776	3.72274	4.06585
	2.86282	3.48113
	7.21227	4.51611
pan-BIN1
EMPTY	Ub-DNM2	M-DNM2
0.934602	1.67558	1.08519
1.06215	2.03011	1.39875
1.00324	1.54382	1.37719
	1.55031	1.36839
	1.87197	1.58579

## Sheet: Fig. 7
7b
NaCl (mM)		% supernatant	%pellet
300 mM	Ub-DNM2	84.8534	15.1466
	M-DNM2	64.4015	35.5985
150 mM	Ub-DNM2	71.4697	28.5303
	M-DNM2	61.0581	38.9419
100 mM	Ub-DNM2	73.8426	26.1574
	M-DNM2	61.0676	38.9324
50 mM	Ub-DNM2	34.9949	65.0051
	M-DNM2	16.2836	83.7164
25 mM	Ub-DNM2	1.13657	98.8634
	M-DNM2	0.277612	99.7224
7c
	Ub-DNM2	M-DNM2
-PCP	23.2365	12.9632
+PCP 1mM	10.4659	76.8484
+PCP 2mM	13.4228	81.5749
+PCP 4mM	16.7052	83.863
7d
	Ub-DNM2			M-DNM2
-GTP	100	98.77	99.36	74.99	99.22	98.42
+GTP	55.53	53.48	60.01	31.89	37.38	29.14
7f- Unit, Absorbance at 650 nanometers
	37.5nM			150nM			250nM			500nM
Ub-DNM2	0.624	0.592333	0.722667	0.273333	0.164	0.339667	0.118667	0.137667	0.0333333	0.012	0.00433333	0.0136667
M-DNM2	0.400333	0.284667	0.906333	0.273	0.117	0.2	0.141667	0.110667	0.154333	0.024	0.0683333	0.0843333
7g-Unit, Absorbance at 650 nanometers
NaCl (mM)	Ub-DNM2			M-DNM2
17	2.607	2.70667	2.732	3.392	3.24967	3.50167	2.38758
55	1.946	1.98667	1.914	3.454	3.51833	3.43267	2.58508
110	0.213667	0.225333	0.219333	3.31033	3.243	3.469	2.62933
220	0.232667	0.275333	0.165	2.53567	2.35533	3.085	1.923
440	0.182667	0.242333	0.110667	1.501	1.56467	1.978	1.44742
880	0.0646667	0.128	0.131667	0.671333	0.61	0.898
7h-Unit, Absorbance at 650 nanometers
	Ub-DNM2				M-DNM2
Time (min)	n=1	n=2	n=3	n=4	n=1	n=2	n=3	n=4	n=5
0	0.022333	-0.00088	0.1104	0.0526667	0.01	-0.038	0.107333	-0.0803333	0.0193333
10	-0.056	0.167778	0.166667	-0.0556667	-0.00766667		1.5205	1.318	0.226667
20	0.509333	0.218778	0.309	0.1175	0.636667	0.320667	2.071	2.07433	0.436667
30	0.805	0.915778	0.39	0.119833	0.946	0.467167	1.65433	2.18567	0.661333
60	1.38433	1.32333	0.675	0.660333	1.569		2.339	1.99533	1.208
120	2.22967	1.19072	1.15833	1.63783	2.817	2.971	2.048	2.03533	1.52933
180		1.24172	1.602	1.87317		2.75217	1.76567	2.052	1.49633
7i
% Difference vs control	Ub-DNM2			M-DNM2
Time (min)	n=1	n=2	n=3	n=1	n=2	n=3
0	20.6925	1.91808	16.3992	55.4468	39.1811	51.4099
1	34.1978	33.9969	21.0224	51.6257	53.9309	51.7141
5	37.4925	29.5974	39.0018	54.3186	51.7105	47.8278
15	23.0104	25.1324	27.1495	1.13937	0.511906	6.7177
30	6.89642	19.706	30.5024	-3.61649	-0.0825902	16.8752

## Sheet: Fig. 8
8a
			Percentage (%)			Average
	Condition (BIN1:DNM2)	Exp (n)	Tubular	Intermediate	Vesicular	Tubular	Intermediate	Vesicular
BIN1	BIN1 alone (1:0)	1	91.67	8.33	0	90.1708	8.84877	0.980392
		2	85.2941	11.7647	2.94118
		3	93.5484	6.45161	0
BIN1: DNM2 (1:1)	Ub-DNM2 WT + BIN1 (1:1)	1	80	10	10	77.1528	14.0278	8.81944
		2	73.3333	13.3333	13.3333
		3	78.125	18.75	3.125
	M-DNM2 WT +BIN1 (1:1)	1	69.2308	15.3846	15.3846	74.1484	10.1282	15.7234
		2	85.7143	0	14.2857
		3	67.5	15	17.5
BIN1: DNM2 (1:2)	Ub-DNM2 WT+ BIN1 (1:2)	1	73.913	17.3913	8.69565	69.7679	18.1375	12.0945
		2	77.7778	11.1111	11.1111
		3	66.6667	19.0476	14.2857
		4	60.7143	25	14.2857
	M-DNM2 WT+ BIN1 (1:2)	1	61.2903	22.5806	16.129	66.8587	15.6618	17.4795
		2	75	12.5	12.5
		3	64.2857	11.9048	23.8095
BIN1: DNM2 (1:4)	Ub-DNM2 WT+ BIN1 (1:4)	1	60	10	30	49.1866	22.2063	28.6071
		2	42.1053	26.3158	31.5789
		3	45.4545	30.303	24.2424
	M-DNM2 WT+ BIN1 (1:4)	1	36	16	48	45.8567	14.1095	40.0338
		2	54.3478	15.2174	30.4348
		3	47.2222	11.1111	41.6667
8b
			Percentage (%)			Average
DNM2	Condition (BIN1:DNM2)	Exp (n)	Tubular	Intermediate	Vesicular	Tubular	Intermediate	Vesicular
Ub-DNM2	Ub-DNM2 WT + BIN1 (1:1)	1	60.8696	19.5652	19.5652	62.4511	24.1403	13.4086
		2	65.9574	21.2766	12.766
		3	60.5263	31.5789	7.89474
	Ub-DNM2 S619L +BIN1 (1:1)	1	32.6087	21.7391	45.6522	33.5646	20.0123	46.4231
		2	31.9149	23.4043	44.6809
		3	36.1702	14.8936	48.9362
M-DNM2	M-DNM2 WT + BIN1 (1:1)	1	63.0435	17.3913	19.5652	58.3102	21.5541	20.1357
		2	58.6957	21.7391	19.5652
		3	53.1915	25.5319	21.2766
	M-DNM2 S619L + BIN1 (1:1)	1	51.0638	21.2766	27.6596	46.6982	32.4507	20.8511
		2	42.2222	37.7778	20
		3	46.8085	38.2979	14.8936
Ub-DNM2	Ub-DNM2 WT + BIN1 (1:2)	1	55.3191	31.9149	12.766	57.3455	22.5768	20.0777
		2	57.1429	16.6667	26.1905
		3	59.5745	19.1489	21.2766
	Ub-DNM2 S619L +BIN1 (1:2)	1	34.0426	21.2766	44.6809	33.9321	18.475	47.5929
		2	26.087	19.5652	54.3478
		3	41.6667	14.5833	43.75
M-DNM2	M-DNM2 WT + BIN1 (1:2)	1	50	33.3333	16.6667	48.6111	25.6944	25.6944
		2	45.8333	18.75	35.4167
		3	50	25	25
	M-DNM2 S619L + BIN1 (1:2)	1	51.0638	19.1489	29.7872	49.2612	21.1436	29.5952
		2	42.5532	25.5319	31.9149
		3	54.1667	18.75	27.0833

## Sheet: Sup. Fig. 1
Sup 1d
	M-DNM2		pan-DNM2
Differentiation Day	n=1	n=2	n=1	n=2
0	1	1	1	1
1	2.30534	0.999686	1.34525	1.20936
3	5.94484	3.12436	1.91383	1.54913
5	17.25	20.136	1.93883	1.8547
7	26.2086	40.0494	2.62728	2.23471
Sup 1e
Differentiation Day	pan-Dnm2				M-Dnm2				Ub-Dnm2				Des
0	0.977685	1.18161	1.08346	0.798943	1.27232	0.63415	1.06775	1.16075	1.00675	1.06688	1.06877	0.871121	0.885319	1.19661	1.29833	0.727048
1	1.08473	1.56642	1.54269	1.45173	2.23993	43.4787	47.8352	6.98222	1.27966	1.53124	1.46843	1.64319	1.48558	3.21647	2.05174	2.20987
3	1.61315	1.92043	1.71713	1.75849	344.518	634.057	432.01	927.312	1.70772	1.62483	1.54297	1.71735	1.41618	1.34868	0.945903	4.4157
5	1.21745	1.39572	0.947653	1.35414	838.801	1298.17	899.4	1864.77	1.05098	1.0968	0.971587	0.954098	3.67601	2.92491	2.16726	4.01873
7	1.22603	2.00632	1.16975	1.68685	1406.13	2096.76	1618.01	3108.68	1.00432	1.4935	1.15784	0.938859	4.38993	4.35472	2.87683	5.46687
Sup 1f
TA	1	1	1
Gastro	0.733	0.669	0.601
Soleus	0.874	1.005	0.727
Diaphragm	1.431	1.191	1.112
Heart	1.97	1.695	1.537
Trachea	2.63	2.16	2.709
Testis	13.236	12.842	16.225
Kidney	3.859	3.5	3.382
Liver	2.083	2.41	2.305

## Sheet: Sup. Fig. 2
Sup 2b
Source data in Supplementary Table 1
Sup 2d
Dnm1		Dnm3
WT	Dnm2ex12b-/-	WT	Dnm2ex12b-/-
0.744	1.56	0.98	0.747
0.84	1.544	1.001	0.773
1.101	0.88	0.929	1.256
1.421	1.033	0.91	0.789
1.022	1.2	1.207	0.767
	0.941		1.024

[truncated: 14 more sheets: Sup. Fig. 3, Sup. Fig. 4, Sup. Fig. 5, Sup. Fig. 6, Sup. Fig. 7, Sup. Fig. 8, Sup. Fig. 9, Sup. Fig. 10, Sup. Fig. 11, Sup. Fig. 12, Sup. Fig. 13, Sup. Fig. 14, Sup. Fig. 15, Sup. Table 2]
